# Supplementary material for: CpG islands under selective pressure are enriched with H3K4me3, H3K27ac and H3K36me3 histone modifications
Source: BMC Evol Biol. 2013 Jul 10;13:145. doi: 10.1186/1471-2148-13-145 (PMC3711888; doi:10.1186/1471-2148-13-145)
Supplement: Additional file 1: Table S1 — Characteristics of cell lines used in this study. [file 1471-2148-13-145-S1.xls]

## Sheet: Sheet1
Cell line	Description	Lineage	Tissue	Karyotype	Sex
HUVEC	umbilical vein endothelial cells	mesoderm	blood vessel	normal	U
Monocytes-CD14+_RO01746 (CD14+)	Monocytes-CD14+ are CD14-positive cells from human leukapheresis production, from donor RO 01746 (draw 1 ID is RO 01746, draw 2 ID is RO 01826), Monocytes-CD14+_RO01746 and Monocytes-CD14+_RO01826 are being used as replicates, newly promoted to tier 2: not in 2011 analysis	mesoderm	monocytes	normal	F
HMEC	mammary epithelial cells	ectoderm	breast	normal	U
HSMM	skeletal muscle myoblasts	mesoderm	muscle	normal	U
HSMMtube	skeletal muscle myotubes differentiated from the HSMM cell line	mesoderm	muscle	normal	U
NH-A	astrocytes (also called Astrocy)	ectoderm	brain	normal	U
NHDF-Ad	adult dermal fibroblasts	mesoderm	skin	normal	F
NHEK	epidermal keratinocytes	ectoderm	skin	normal	U
NHLF	lung fibroblasts	endoderm	lung	normal	U
K562	leukemia, "The continuous cell line K-562 was established by Lozzio and Lozzio from the pleural effusion of a 53-year-old female with chronic myelogenous leukemia in terminal blast crises." - ATCC	mesoderm	blood	cancer	F
HeLa-S3	cervical carcinoma	ectoderm	cervix	cancer	F
HepG2	hepatocellular carcinoma	endoderm	liver	cancer	M
Dnd41	T cell leukemia with Notch mutation	mesoderm	blood	cancer	M
