# Supplementary material for: CpG islands under selective pressure are enriched with H3K4me3, H3K27ac and H3K36me3 histone modifications
Source: BMC Evol Biol. 2013 Jul 10;13:145. doi: 10.1186/1471-2148-13-145 (PMC3711888; doi:10.1186/1471-2148-13-145)
Supplement: Additional file 2: Table S2 — Raw data used to calculate CGIs enriched with H3K4me3, H3K27ac and H3K36me3 in different cell lines. [file 1471-2148-13-145-S2.xls]

## Sheet: Sheet1
Histone mark	Signature of selective pressure	Cell lines	Category	No.of CGIs with peaks under selective pressure (k)	No.of CGIs under selective pressure (n)	No. of CGIs with peaks (M)	Total no. of CGIs (N)	Hypergeometric P-value	bonferroni P-value
H3K4me3	HIR	HUVEC	normal	1652	2545	15934	27718	4.44543e-16	6.66814e-15
		CD14+	normal	1652	2545	16121	27718	1.18734e-13	1.78101e-12
		HMEC	normal	1666	2545	16108	27718	7.4693e-16	1.12039e-14
		HSMM	normal	1766	2545	17071	27718	3.02626e-18	4.53938e-17
		HSMMtube	normal	1657	2545	16263	27718	1.3143e-12	1.97145e-11
		NH-A	normal	1677	2545	16418	27718	1.8894e-13	2.83411e-12
		NHDF-Ad	normal	1660	2545	15914	27718	1.32494e-17	1.98742e-16
		NHEK	normal	1715	2545	16659	27718	7.04901e-16	1.05735e-14
		NHLF	normal	1657	2545	15852	27718	5.22207e-18	7.8331e-17
		K562	cancer	1422	2545	13719	27718	5.9725e-12	8.95875e-11
		HeLa-S3	cancer	1418	2545	13799	27718	1.40782e-10	2.11173e-09
		HepG2	cancer	1616	2545	15715	27718	1.08232e-13	1.62349e-12
		Dnd41	cancer	1247	2545	11643	27718	3.65915e-14	5.48873e-13
	5LSR	HUVEC	normal	256	348	15934	27718	1.27388e-10	1.91081e-09
		CD14+	normal	247	348	16121	27718	2.41766e-07	3.62648e-06
		HMEC	normal	243	348	16108	27718	2.19174e-06	3.2876e-05
		HSMM	normal	270	348	17071	27718	4.94025e-11	7.41038e-10
		HSMMtube	normal	261	348	16263	27718	4.85123e-11	7.27684e-10
		NH-A	normal	262	348	16418	27718	8.68855e-11	1.30328e-09
		NHDF-Ad	normal	260	348	15914	27718	4.59983e-12	6.89975e-11
		NHEK	normal	253	348	16659	27718	2.83411e-07	4.25117e-06
		NHLF	normal	242	348	15852	27718	7.07043e-07	1.06056e-05
		K562	cancer	207	348	13719	27718	6.84e-05	0.001026
		HeLa-S3	cancer	195	348	13799	27718	0.00812466	0.12187
		HepG2	cancer	234	348	15715	27718	2.03892e-05	0.000305839
		Dnd41	cancer	174	348	11643	27718	0.00104334	0.0156501
	CE	HUVEC	normal	9032	13288	15934	27718	1.56736e-254	2.35103e-253
		CD14+	normal	8941	13288	16121	27718	7.02332e-194	1.0535e-192
		HMEC	normal	9173	13288	16108	27718	3.47085e-277	5.20627e-276
		HSMM	normal	9604	13288	17071	27718	8.87917e-274	1.33188e-272
		HSMMtube	normal	9270	13288	16263	27718	4.0432e-287	6.0648e-286
		NH-A	normal	9330	13288	16418	27718	8.17531e-283	1.2263e-281
		NHDF-Ad	normal	8975	13288	15914	27718	2.01718e-237	3.02577e-236
		NHEK	normal	9439	13288	16659	27718	2.21304e-282	3.31956e-281
		NHLF	normal	8992	13288	15852	27718	8.48012e-254	1.27202e-252
		K562	cancer	7700	13288	13719	27718	8.66754e-162	1.30013e-160
		HeLa-S3	cancer	7874	13288	13799	27718	7.91283e-203	1.18692e-201
		HepG2	cancer	8877	13288	15715	27718	1.80964e-235	2.71446e-234
		Dnd41	cancer	6669	13288	11643	27718	1.53814e-155	2.30721e-154
H3K27ac	HIR	HUVEC	normal	1290	2545	12091	27718	2.44838e-14	3.67257e-13
		CD14+	normal	1253	2545	12082	27718	8.3507e-10	1.2526e-08
		HMEC	normal	1226	2545	11595	27718	5.53206e-12	8.29809e-11
		HSMM	normal	1212	2545	11658	27718	1.25152e-09	1.87728e-08
		HSMMtube	normal	1178	2545	11452	27718	4.60638e-08	6.90957e-07
		NH-A	normal	1267	2545	11935	27718	3.46849e-13	5.20274e-12
		NHDF-Ad	normal	1328	2545	12985	27718	7.01738e-09	1.05261e-07
		NHEK	normal	1234	2545	11873	27718	7.49727e-10	1.12459e-08
		NHLF	normal	1308	2545	12452	27718	2.80057e-12	4.20085e-11
		K562	cancer	1271	2545	11652	27718	1.4704e-17	2.2056e-16
		HeLa-S3	cancer	1278	2545	11893	27718	3.03356e-15	4.55033e-14
		HepG2	cancer	1139	2545	10681	27718	8.13353e-12	1.22003e-10
		Dnd41	cancer	1299	2545	12392	27718	7.59782e-12	1.13967e-10
	5LSR	HUVEC	normal	202	348	12091	27718	2.04778e-08	3.07167e-07
		CD14+	normal	194	348	12082	27718	1.80079e-06	2.70119e-05
		HMEC	normal	185	348	11595	27718	7.36429e-06	0.000110464
		HSMM	normal	191	348	11658	27718	4.94484e-07	7.41726e-06
		HSMMtube	normal	185	348	11452	27718	2.93294e-06	4.39941e-05
		NH-A	normal	198	348	11935	27718	6.88821e-08	1.03323e-06
		NHDF-Ad	normal	221	348	12985	27718	1.17735e-10	1.76603e-09
		NHEK	normal	186	348	11873	27718	2.49128e-05	0.000373692
		NHLF	normal	193	348	12452	27718	2.93802e-05	0.000440704
		K562	cancer	176	348	11652	27718	0.000516566	0.00774849
		HeLa-S3	cancer	178	348	11893	27718	0.000775865	0.011638
		HepG2	cancer	174	348	10681	27718	4.90982e-06	7.36474e-05
		Dnd41	cancer	182	348	12392	27718	0.00179686	0.0269528
	CE	HUVEC	normal	7015	13288	12091	27718	4.02206e-193	6.03309e-192
		CD14+	normal	6758	13288	12082	27718	5.05493e-122	7.58239e-121
		HMEC	normal	6793	13288	11595	27718	3.38613e-200	5.07919e-199
		HSMM	normal	6852	13288	11658	27718	2.84681e-209	4.27021e-208
		HSMMtube	normal	6751	13288	11452	27718	1.39422e-209	2.09132e-208
		NH-A	normal	7007	13288	11935	27718	2.34183e-215	3.51275e-214
		NHDF-Ad	normal	7436	13288	12985	27718	1.76798e-188	2.65197e-187
		NHEK	normal	6883	13288	11873	27718	2.33004e-185	3.49506e-184
		NHLF	normal	7177	13288	12452	27718	1.50561e-188	2.25842e-187
		K562	cancer	6654	13288	11652	27718	4.2778e-150	6.41671e-149
		HeLa-S3	cancer	6971	13288	11893	27718	2.76948e-210	4.15422e-209
		HepG2	cancer	6289	13288	10681	27718	2.03454e-184	3.05182e-183
		Dnd41	cancer	6918	13288	12392	27718	3.12311e-124	4.68466e-123
H3K36me3	HIR	HUVEC	normal	952	2545	9878	27718	0.0242763	0.364144
		CD14+	normal	750	2545	7791	27718	0.0524	0.786
		HMEC	normal	944	2545	9943	27718	0.0857844	1
		HSMM	normal	1195	2545	12139	27718	0.000354116	0.00531175
		HSMMtube	normal	991	2545	10456	27718	0.0887094	1
		NH-A	normal	858	2545	8652	27718	0.00210941	0.0316412
		NHDF-Ad	normal	1033	2545	10426	27718	0.000558364	0.00837546
		NHEK	normal	1069	2545	11179	27718	0.0340924	0.511386
		NHLF	normal	1077	2545	11387	27718	0.0883536	1
		K562	cancer	1059	2545	10009	27718	8.07103e-10	1.21065e-08
		HeLa-S3	cancer	1016	2545	9759	27718	9.75465e-08	1.4632e-06
		HepG2	cancer	946	2545	9488	27718	0.000509774	0.00764661
		Dnd41	cancer	1129	2545	11261	27718	2.77015e-05	0.000415522
	5LSR	HUVEC	normal	142	348	9878	27718	0.0194021	0.291031
		CD14+	normal	108	348	7791	27718	0.100787	1
		HMEC	normal	131	348	9943	27718	0.226059	1
		HSMM	normal	175	348	12139	27718	0.006163	0.0924451
		HSMMtube	normal	127	348	10456	27718	0.661453	1
		NH-A	normal	125	348	8652	27718	0.0258166	0.387249
		NHDF-Ad	normal	156	348	10426	27718	0.00236747	0.035512
		NHEK	normal	153	348	11179	27718	0.0745894	1
		NHLF	normal	153	348	11387	27718	0.124186	1
		K562	cancer	158	348	10009	27718	0.000138003	0.00207005
		HeLa-S3	cancer	170	348	9759	27718	5.59407e-08	8.39111e-07
		HepG2	cancer	144	348	9488	27718	0.0021931	0.0328965
		Dnd41	cancer	156	348	11261	27718	0.0489209	0.733813
	CE	HUVEC	normal	5709	13288	9878	27718	1.15542e-132	1.73313e-131
		CD14+	normal	4309	13288	7791	27718	1.34333e-53	2.015e-52
		HMEC	normal	5725	13288	9943	27718	2.9695e-128	4.45425e-127
		HSMM	normal	6907	13288	12139	27718	4.91501e-154	7.37252e-153
		HSMMtube	normal	5894	13288	10456	27718	1.42541e-106	2.13812e-105
		NH-A	normal	5064	13288	8652	27718	1.13402e-125	1.70104e-124
		NHDF-Ad	normal	6111	13288	10426	27718	6.13142e-169	9.19712e-168
		NHEK	normal	6432	13288	11179	27718	2.82773e-153	4.24159e-152
		NHLF	normal	6540	13288	11387	27718	9.63132e-155	1.4447e-153
		K562	cancer	5778	13288	10009	27718	1.4438e-133	2.1657e-132
		HeLa-S3	cancer	5714	13288	9759	27718	1.08951e-150	1.63427e-149
		HepG2	cancer	5378	13288	9488	27718	1.22097e-98	1.83145e-97
		Dnd41	cancer	6373	13288	11261	27718	1.64839e-126	2.47259e-125

## Sheet: Sheet2
			Under selective pressure	Others
			0.649116	0.574861
			0.649116	0.581608				Under selective pressure	Others
			0.654617	0.581139			HUVEC	0.649116	0.574861	1.12917
			0.69391	0.615881			CD14+	0.649116	0.581608	1.11607
			0.651081	0.586731			HMEC	0.654617	0.581139	1.12644
			0.658939	0.592323			HSMM	0.69391	0.615881	1.12669
			0.652259	0.57414			HSMMtube	0.651081	0.586731	1.10968
			0.67387	0.601017			NH_A	0.658939	0.592323	1.11247
			0.651081	0.571903			NHDF_Ad	0.652259	0.57414	1.13606
			0.558743	0.494949			NHEK	0.67387	0.601017	1.12122
			0.557171	0.497835			NHLF	0.651081	0.571903	1.13845
			0.634971	0.56696			K562	0.558743	0.494949	1.12889
							HeLaS3	0.557171	0.497835	1.11919
							HepG2	0.634971	0.56696	1.11996
							Dnd41	0.48998	0.420052	1.16648
								Under selective pressure	Others
								0.735632	0.574861
								0.70977	0.581608
								0.698276	0.581139
								0.775862	0.615881
								0.75	0.586731
								0.752874	0.592323
								0.747126	0.57414
								0.727011	0.601017
								0.695402	0.571903
								0.594828	0.494949
								0.560345	0.497835
								0.672414	0.56696
								0.5	0.420052
						0.374067	0.356375
						0.294695	0.281081
						0.370923	0.35872
						0.469548	0.437946
						0.389391	0.377228
						0.337132	0.312144
						0.405894	0.376145
						0.420039	0.403312
						0.423183	0.410816
						0.41611	0.361101
						0.399214	0.352082
						0.371709	0.342305
						0.443615	0.40627
