# Supplementary material for: CpG islands under selective pressure are enriched with H3K4me3, H3K27ac and H3K36me3 histone modifications
Source: BMC Evol Biol. 2013 Jul 10;13:145. doi: 10.1186/1471-2148-13-145 (PMC3711888; doi:10.1186/1471-2148-13-145)
Supplement: Additional file 4: Table S3 — Raw data used to calculate CGIs enriched with H3K4me3, H3K27ac and H3K36me3 at 5’, intragenic, 3’ and intergenic locations in different cell lines. [file 1471-2148-13-145-S4.xls]

## Sheet: Sheet1
Histone mark	Signature of selective pressure	CGIs in different gene region	Cell lines	Category	No.of CGIs with peaks under selective pressure (k)	No.of CGIs under selective pressure (n)	No. of CGIs with peaks (M)	Total no. of CGIs (N)	Hypergeometric P-value	bonferroni P-value
H3K34me3	HIR	5'CGIs	HUVEC	normal	1233	1535	11399	15680	1.35095e-13	1.75624e-12
			CD14+	normal	1222	1535	11296	15680	3.31334e-13	4.30734e-12
			HMEC	normal	1237	1535	11565	15680	1.81703e-11	2.36214e-10
			HSMM	normal	1292	1535	11939	15680	2.25868e-16	2.93629e-15
			HSMMtube	normal	1236	1535	11545	15680	1.29263e-11	1.68042e-10
			NH-A	normal	1244	1535	11638	15680	1.43217e-11	1.86182e-10
			NHDF-Ad	normal	1239	1535	11380	15680	3.01768e-15	3.92298e-14
			NHEK	normal	1261	1535	11718	15680	1.31621e-13	1.71107e-12
			NHLF	normal	1251	1535	11406	15680	1.64502e-17	2.13853e-16
			K562	cancer	1082	1535	9977	15680	1.03893e-09	1.35061e-08
			HeLa-S3	cancer	1094	1535	10081	15680	4.5199e-10	5.87586e-09
			HepG2	cancer	1197	1535	11193	15680	2.99129e-10	3.88868e-09
			Dnd41	cancer	974	1535	8921	15680	1.62563e-08	2.11332e-07
		Intragenic CGIs	HUVEC	normal	29	235	441	3094	0.778663	1
			CD14+	normal	33	235	533	3094	0.897226	1
			HMEC	normal	35	235	421	3094	0.23952	1
			HSMM	normal	42	235	536	3094	0.368616	1
			HSMMtube	normal	38	235	529	3094	0.613034	1
			NH-A	normal	29	235	489	3094	0.925426	1
			NHDF-Ad	normal	37	235	449	3094	0.252882	1
			NHEK	normal	37	235	494	3094	0.494413	1
			NHLF	normal	30	235	432	3094	0.668744	1
			K562	cancer	27	235	388	3094	0.649923	1
			HeLa-S3	cancer	31	235	456	3094	0.721607	1
			HepG2	cancer	44	235	461	3094	0.038338	0.498394
			Dnd41	cancer	14	235	230	3094	0.774965	1
		3' CGIs	HUVEC	normal	44	143	473	1806	0.0828991	1
			CD14+	normal	47	143	533	1806	0.155772	1
			HMEC	normal	46	143	437	1806	0.00911041	0.118435
			HSMM	normal	47	143	521	1806	0.115615	1
			HSMMtube	normal	43	143	464	1806	0.0903561	1
			NH-A	normal	44	143	467	1806	0.0690955	0.898241
			NHDF-Ad	normal	45	143	471	1806	0.0537549	0.698813
			NHEK	normal	54	143	522	1806	0.00656103	0.0852934
			NHLF	normal	45	143	453	1806	0.0285229	0.370798
			K562	cancer	35	143	401	1806	0.214108	1
			HeLa-S3	cancer	39	143	407	1806	0.066958	0.870455
			HepG2	cancer	41	143	435	1806	0.0771863	1
			Dnd41	cancer	28	143	252	1806	0.019055	0.247716
		Intergenic CGIs	HUVEC	normal	250	509	2626	6835	1.34478e-07	1.74821e-06
			CD14+	normal	252	509	2738	6835	2.94009e-06	3.82212e-05
			HMEC	normal	255	509	2681	6835	9.23931e-08	1.20111e-06
			HSMM	normal	283	509	3001	6835	1.45029e-08	1.88538e-07
			HSMMtube	normal	240	509	2670	6835	4.78941e-05	0.000622624
			NH-A	normal	262	509	2813	6835	4.2125e-07	5.47625e-06
			NHDF-Ad	normal	243	509	2616	6835	2.4896e-06	3.23648e-05
			NHEK	normal	268	509	2876	6835	2.37411e-07	3.08634e-06
			NHLF	normal	236	509	2559	6835	7.6656e-06	9.96528e-05
			K562	cancer	193	509	2086	6835	8.72955e-05	0.00113484
			HeLa-S3	cancer	169	509	2026	6835	0.0310643	0.403835
			HepG2	cancer	240	509	2648	6835	2.47587e-05	0.000321863
			Dnd41	cancer	147	509	1478	6835	2.4299e-05	0.000315887
	5LSR	5' CGIs	HUVEC	normal	199	233	11399	15680	1.05554e-06	1.3722e-05
			CD14+	normal	193	233	11296	15680	3.8939e-05	0.000506207
			HMEC	normal	195	233	11565	15680	0.000100394	0.00130512
			HSMM	normal	208	233	11939	15680	8.44803e-08	1.09824e-06
			HSMMtube	normal	207	233	11545	15680	2.30697e-09	2.99906e-08
			NH-A	normal	204	233	11638	15680	1.49536e-07	1.94397e-06
			NHDF-Ad	normal	203	233	11380	15680	2.17089e-08	2.82215e-07
			NHEK	normal	199	233	11718	15680	2.30563e-05	0.000299732
			NHLF	normal	197	233	11406	15680	5.72111e-06	7.43744e-05
			K562	cancer	170	233	9977	15680	0.000918968	0.0119466
			HeLa-S3	cancer	170	233	10081	15680	0.00182208	0.0236871
			HepG2	cancer	193	233	11193	15680	1.56325e-05	0.000203223
			Dnd41	cancer	154	233	8921	15680	0.00156345	0.0203248
		Intragenic CGIs	HUVEC	normal	3	19	441	3094	0.281755	1
			CD14+	normal	2	19	533	3094	0.660375	1
			HMEC	normal	2	19	421	3094	0.489016	1
			HSMM	normal	2	19	536	3094	0.664428	1
			HSMMtube	normal	6	19	529	3094	0.0314645	0.409038
			NH-A	normal	3	19	489	3094	0.352809	1
			NHDF-Ad	normal	6	19	449	3094	0.0134388	0.174704
			NHEK	normal	3	19	494	3094	0.360329	1
			NHLF	normal	2	19	432	3094	0.507363	1
			K562	cancer	1	19	388	3094	0.708892	1
			HeLa-S3	cancer	1	19	456	3094	0.79378	1
			HepG2	cancer	2	19	461	3094	0.55434	1
			Dnd41	cancer	1	19	230	3094	0.418262	1
		3' CGIs	HUVEC	normal	7	17	473	1806	0.0510557	0.663725
			CD14+	normal	7	17	533	1806	0.0954583	1
			HMEC	normal	5	17	437	1806	0.209729	1
			HSMM	normal	9	17	521	1806	0.00915768	0.11905
			HSMMtube	normal	4	17	464	1806	0.452711	1
			NH-A	normal	8	17	467	1806	0.0151013	0.196317
			NHDF-Ad	normal	7	17	471	1806	0.0498899	0.648569
			NHEK	normal	6	17	522	1806	0.194041	1
			NHLF	normal	5	17	453	1806	0.236397	1
			K562	cancer	2	17	401	1806	0.764176	1
			HeLa-S3	cancer	2	17	407	1806	0.773971	1
			HepG2	cancer	5	17	435	1806	0.206493	1
			Dnd41	cancer	2	17	252	1806	0.430473	1
		Intergenic CGIs	HUVEC	normal	35	65	2626	6835	0.00391671	0.0509172
			CD14+	normal	33	65	2738	6835	0.0298505	0.388057
			HMEC	normal	30	65	2681	6835	0.101533	1
			HSMM	normal	39	65	3001	6835	0.00304826	0.0396274
			HSMMtube	normal	32	65	2670	6835	0.0358782	0.466416
			NH-A	normal	35	65	2813	6835	0.0139642	0.181534
			NHDF-Ad	normal	32	65	2616	6835	0.0265321	0.344917
			NHEK	normal	33	65	2876	6835	0.0610374	0.793487
			NHLF	normal	26	65	2559	6835	0.286316	1
			K562	cancer	25	65	2086	6835	0.0650765	0.845994
			HeLa-S3	cancer	13	65	2026	6835	0.946001	1
			HepG2	cancer	23	65	2648	6835	0.663529	1
			Dnd41	cancer	11	65	1478	6835	0.776955	1
	CE	5'CGIs	HUVEC	normal	7100	8782	11399	15680	1.88561e-147	2.4513e-146
			CD14+	normal	6987	8782	11296	15680	5.37377e-124	6.9859e-123
			HMEC	normal	7242	8782	11565	15680	2.17043e-172	2.82155e-171
			HSMM	normal	7472	8782	11939	15680	1.15708e-193	1.50421e-192
			HSMMtube	normal	7273	8782	11545	15680	2.97524e-191	3.86781e-190
			NH-A	normal	7282	8782	11638	15680	5.42501e-174	7.05252e-173
			NHDF-Ad	normal	7090	8782	11380	15680	2.59826e-147	3.37773e-146
			NHEK	normal	7338	8782	11718	15680	1.80528e-181	2.34686e-180
			NHLF	normal	7118	8782	11406	15680	2.09609e-153	2.72492e-152
			K562	cancer	6164	8782	9977	15680	4.99343e-83	6.49146e-82
			HeLa-S3	cancer	6293	8782	10081	15680	6.29547e-105	8.18412e-104
			HepG2	cancer	6986	8782	11193	15680	6.89937e-144	8.96919e-143
			Dnd41	cancer	5538	8782	8921	15680	9.47755e-70	1.23208e-68
		Intragenic CGIs	HUVEC	normal	223	1284	441	3094	1.33277e-05	0.000173261
			CD14+	normal	249	1284	533	3094	0.00320955	0.0417242
			HMEC	normal	213	1284	421	3094	2.04188e-05	0.000265445
			HSMM	normal	251	1284	536	3094	0.00262043	0.0340656
			HSMMtube	normal	239	1284	529	3094	0.0267582	0.347857
			NH-A	normal	233	1284	489	3094	0.00116536	0.0151497
			NHDF-Ad	normal	215	1284	449	3094	0.0013148	0.0170924
			NHEK	normal	247	1284	494	3094	1.28152e-05	0.000166597
			NHLF	normal	217	1284	432	3094	3.1646e-05	0.000411398
			K562	cancer	197	1284	388	3094	3.24362e-05	0.00042167
			HeLa-S3	cancer	215	1284	456	3094	0.00354552	0.0460917
			HepG2	cancer	219	1284	461	3094	0.00201253	0.0261629
			Dnd41	cancer	104	1284	230	3094	0.104339	1
		3' CGIs	HUVEC	normal	265	911	473	1806	0.00197173	0.0256325
			CD14+	normal	295	911	533	1806	0.00297308	0.03865
			HMEC	normal	247	911	437	1806	0.00145332	0.0188932
			HSMM	normal	283	911	521	1806	0.0157608	0.20489
			HSMMtube	normal	249	911	464	1806	0.0480525	0.624682
			NH-A	normal	250	911	467	1806	0.0542129	0.704768
			NHDF-Ad	normal	247	911	471	1806	0.143967	1
			NHEK	normal	290	911	522	1806	0.0023653	0.0307489
			NHLF	normal	242	911	453	1806	0.0643097	0.836025
			K562	cancer	207	911	401	1806	0.277121	1
			HeLa-S3	cancer	220	911	407	1806	0.0434092	0.564319
			HepG2	cancer	227	911	435	1806	0.187133	1
			Dnd41	cancer	129	911	252	1806	0.373133	1
		Intergenic CGIs	HUVEC	normal	959	1686	2626	6835	3.57042e-71	4.64154e-70
			CD14+	normal	929	1686	2738	6835	1.40439e-47	1.8257e-46
			HMEC	normal	979	1686	2681	6835	1.05478e-73	1.37121e-72
			HSMM	normal	1090	1686	3001	6835	1.42152e-87	1.84797e-86
			HSMMtube	normal	1001	1686	2670	6835	2.46393e-85	3.20311e-84
			NH-A	normal	1069	1686	2813	6835	3.90066e-101	5.07086e-100
			NHDF-Ad	normal	944	1686	2616	6835	8.35915e-66	1.08669e-64
			NHEK	normal	1052	1686	2876	6835	2.1909e-84	2.84817e-83
			NHLF	normal	933	1686	2559	6835	1.7142e-67	2.22846e-66
			K562	cancer	725	1686	2086	6835	9.25477e-37	1.20312e-35
			HeLa-S3	cancer	731	1686	2026	6835	2.016e-44	2.6208e-43
			HepG2	cancer	962	1686	2648	6835	5.7451e-70	7.46863e-69
			Dnd41	cancer	536	1686	1478	6835	2.77608e-30	3.6089e-29
H3K27ac	HIR	5'CGIs	HUVEC	normal	1019	1535	9179	15680	1.33697e-11	1.73805e-10
			CD14+	normal	964	1535	8858	15680	5.52075e-08	7.17697e-07
			HMEC	normal	986	1535	9036	15680	1.17618e-08	1.52904e-07
			HSMM	normal	962	1535	8902	15680	3.39989e-07	4.41986e-06
			HSMMtube	normal	931	1535	8631	15680	1.32502e-06	1.72252e-05
			NH-A	normal	996	1535	9121	15680	6.37284e-09	8.28469e-08
			NHDF-Ad	normal	1041	1535	9597	15680	6.52163e-09	8.47812e-08
			NHEK	normal	993	1535	9128	15680	2.05453e-08	2.67089e-07
			NHLF	normal	1028	1535	9402	15680	1.05517e-09	1.37172e-08
			K562	cancer	976	1535	8778	15680	8.32642e-11	1.08244e-09
			HeLa-S3	cancer	1013	1535	9136	15680	2.7736e-11	3.60568e-10
			HepG2	cancer	921	1535	8417	15680	6.60551e-08	8.58716e-07
			Dnd41	cancer	969	1535	8945	15680	1.48398e-07	1.92918e-06
		Intragenic CGIs	HUVEC	normal	21	235	340	3094	0.82534	1
			CD14+	normal	38	235	583	3094	0.842215	1
			HMEC	normal	10	235	225	3094	0.964113	1
			HSMM	normal	19	235	357	3094	0.951735	1
			HSMMtube	normal	23	235	411	3094	0.942534	1
			NH-A	normal	14	235	322	3094	0.990235	1
			NHDF-Ad	normal	31	235	519	3094	0.92775	1
			NHEK	normal	11	235	280	3094	0.993155	1
			NHLF	normal	22	235	398	3094	0.945533	1
			K562	cancer	27	235	320	3094	0.234424	1
			HeLa-S3	cancer	26	235	271	3094	0.0812924	1
			HepG2	cancer	19	235	229	3094	0.285073	1
			Dnd41	cancer	62	235	662	3094	0.023545	0.306085
		3' CGIs	HUVEC	normal	29	143	306	1806	0.112094	1
			CD14+	normal	40	143	435	1806	0.109799	1
			HMEC	normal	24	143	239	1806	0.0791886	1
			HSMM	normal	29	143	296	1806	0.0796258	1
			HSMMtube	normal	32	143	311	1806	0.0378603	0.492184
			NH-A	normal	31	143	268	1806	0.0078638	0.102229
			NHDF-Ad	normal	32	143	403	1806	0.444516	1
			NHEK	normal	25	143	299	1806	0.327921	1
			NHLF	normal	35	143	353	1806	0.0514811	0.669254
			K562	cancer	35	143	340	1806	0.0308609	0.401192
			HeLa-S3	cancer	29	143	293	1806	0.0713286	0.927272
			HepG2	cancer	28	143	249	1806	0.0162719	0.211535
			Dnd41	cancer	40	143	420	1806	0.0697477	0.90672
		Intergenic CGIs	HUVEC	normal	139	509	1488	6835	0.000874217	0.0113648
			CD14+	normal	129	509	1464	6835	0.0117846	0.153199
			HMEC	normal	129	509	1352	6835	0.000586642	0.00762634
			HSMM	normal	124	509	1357	6835	0.0040014	0.0520182
			HSMMtube	normal	116	509	1354	6835	0.0366927	0.477005
			NH-A	normal	145	509	1456	6835	2.6334e-05	0.000342342
			NHDF-Ad	normal	145	509	1669	6835	0.0123812	0.160956
			NHEK	normal	123	509	1395	6835	0.0136526	0.177483
			NHLF	normal	141	509	1511	6835	0.00083107	0.0108039
			K562	cancer	152	509	1472	6835	1.75016e-06	2.2752e-05
			HeLa-S3	cancer	133	509	1458	6835	0.00300632	0.0390822
			HepG2	cancer	104	509	1130	6835	0.00680483	0.0884628
			Dnd41	cancer	146	509	1591	6835	0.00137856	0.0179213
	5LSR	5'CGIs	HUVEC	normal	165	233	9179	15680	3.51104e-05	0.000456435
			CD14+	normal	161	233	8858	15680	2.64467e-05	0.000343807
			HMEC	normal	159	233	9036	15680	0.000315168	0.00409718
			HSMM	normal	163	233	8902	15680	1.14291e-05	0.000148579
			HSMMtube	normal	161	233	8631	15680	3.67366e-06	4.77576e-05
			NH-A	normal	169	233	9121	15680	1.63481e-06	2.12525e-05
			NHDF-Ad	normal	178	233	9597	15680	2.48713e-07	3.23326e-06
			NHEK	normal	163	233	9128	15680	7.38884e-05	0.000960549
			NHLF	normal	165	233	9402	15680	0.000200651	0.00260846
			K562	cancer	156	233	8778	15680	0.000225235	0.00292805
			HeLa-S3	cancer	157	233	9136	15680	0.0016102	0.0209326
			HepG2	cancer	154	233	8417	15680	4.10489e-05	0.000533636
			Dnd41	cancer	150	233	8945	15680	0.00908981	0.118167
		Intragenic CGIs	HUVEC	normal	2	19	340	3094	0.348215	1
			CD14+	normal	5	19	583	3094	0.130981	1
			HMEC	normal	1	19	225	3094	0.407139	1
			HSMM	normal	2	19	357	3094	0.378243	1
			HSMMtube	normal	1	19	411	3094	0.740206	1
			NH-A	normal	2	19	322	3094	0.316466	1
			NHDF-Ad	normal	7	19	519	3094	0.00801457	0.104189
			NHEK	normal	1	19	280	3094	0.523922	1
			NHLF	normal	0	19	398	3094	0.927517	1
			K562	cancer	0	19	320	3094	0.875159	1
			HeLa-S3	cancer	1	19	271	3094	0.505735	1
			HepG2	cancer	0	19	229	3094	0.76903	1
			Dnd41	cancer	10	19	662	3094	0.000550209	0.00715272
		3' CGIs	HUVEC	normal	0	17	306	1806	0.95806	1
			CD14+	normal	3	17	435	1806	0.614809	1
			HMEC	normal	1	17	239	1806	0.67966	1
			HSMM	normal	2	17	296	1806	0.544954	1
			HSMMtube	normal	3	17	311	1806	0.333942	1
			NH-A	normal	3	17	268	1806	0.237498	1
			NHDF-Ad	normal	3	17	403	1806	0.546503	1
			NHEK	normal	0	17	299	1806	0.954586	1
			NHLF	normal	2	17	353	1806	0.67497	1
			K562	cancer	0	17	340	1806	0.971657	1
			HeLa-S3	cancer	1	17	293	1806	0.789669	1
			HepG2	cancer	0	17	249	1806	0.92067	1
			Dnd41	cancer	2	17	420	1806	0.794179	1
		Intergenic CGIs	HUVEC	normal	24	65	1488	6835	0.00159945	0.0207928
			CD14+	normal	16	65	1464	6835	0.213563	1
			HMEC	normal	14	65	1352	6835	0.295865	1
			HSMM	normal	14	65	1357	6835	0.301131	1
			HSMMtube	normal	10	65	1354	6835	0.7669	1
			NH-A	normal	14	65	1456	6835	0.410492	1
			NHDF-Ad	normal	23	65	1669	6835	0.016222	0.210887
			NHEK	normal	13	65	1395	6835	0.459301	1
			NHLF	normal	16	65	1511	6835	0.255971	1
			K562	cancer	11	65	1472	6835	0.771857	1
			HeLa-S3	cancer	10	65	1458	6835	0.847682	1
			HepG2	cancer	11	65	1130	6835	0.387009	1
			Dnd41	cancer	13	65	1591	6835	0.677252	1
	CE	5'CGIs	HUVEC	normal	5730	8782	9179	15680	6.30141e-83	8.19184e-82
			CD14+	normal	5402	8782	8858	15680	7.92014e-47	1.02962e-45
			HMEC	normal	5652	8782	9036	15680	4.85149e-83	6.30694e-82
			HSMM	normal	5642	8782	8902	15680	2.16931e-101	2.82011e-100
			HSMMtube	normal	5495	8782	8631	15680	4.29359e-102	5.58167e-101
			NH-A	normal	5749	8782	9121	15680	1.86494e-97	2.42442e-96
			NHDF-Ad	normal	5979	8782	9597	15680	7.3834e-89	9.59842e-88
			NHEK	normal	5702	8782	9128	15680	6.53678e-83	8.49782e-82
			NHLF	normal	5849	8782	9402	15680	3.8615e-82	5.01995e-81
			K562	cancer	5457	8782	8778	15680	3.16969e-69	4.12059e-68
			HeLa-S3	cancer	5732	8782	9136	15680	4.32584e-90	5.62359e-89
			HepG2	cancer	5260	8782	8417	15680	5.67934e-70	7.38314e-69
			Dnd41	cancer	5496	8782	8945	15680	1.19708e-56	1.55621e-55
		Intragenic CGIs	HUVEC	normal	155	1284	340	3094	0.0468648	0.609242
			CD14+	normal	256	1284	583	3094	0.0873984	1
			HMEC	normal	110	1284	225	3094	0.00833508	0.108356
			HSMM	normal	153	1284	357	3094	0.270251	1
			HSMMtube	normal	179	1284	411	3094	0.16831	1
			NH-A	normal	141	1284	322	3094	0.1734	1
			NHDF-Ad	normal	230	1284	519	3094	0.0702082	0.912707
			NHEK	normal	137	1284	280	3094	0.00352142	0.0457785
			NHLF	normal	178	1284	398	3094	0.073443	0.954759
			K562	cancer	155	1284	320	3094	0.00339791	0.0441728
			HeLa-S3	cancer	142	1284	271	3094	5.9341e-05	0.000771433
			HepG2	cancer	102	1284	229	3094	0.149102	1
			Dnd41	cancer	270	1284	662	3094	0.646129	1
		3' CGIs	HUVEC	normal	171	911	306	1806	0.0156651	0.203646
			CD14+	normal	231	911	435	1806	0.0919266	1
			HMEC	normal	128	911	239	1806	0.134999	1
			HSMM	normal	155	911	296	1806	0.215723	1
			HSMMtube	normal	160	911	311	1806	0.325858	1
			NH-A	normal	145	911	268	1806	0.0860135	1
			NHDF-Ad	normal	223	911	403	1806	0.0111074	0.144397
			NHEK	normal	158	911	299	1806	0.165555	1
			NHLF	normal	191	911	353	1806	0.0553338	0.71934
			K562	cancer	173	911	340	1806	0.4052	1
			HeLa-S3	cancer	162	911	293	1806	0.0301811	0.392355
			HepG2	cancer	132	911	249	1806	0.173235	1
			Dnd41	cancer	222	911	420	1806	0.117934	1
		Intergenic CGIs	HUVEC	normal	579	1686	1488	6835	1.44707e-44	1.88119e-43
			CD14+	normal	515	1686	1464	6835	4.76928e-25	6.20006e-24
			HMEC	normal	523	1686	1352	6835	1.95983e-38	2.54778e-37
			HSMM	normal	529	1686	1357	6835	3.86066e-40	5.01886e-39
			HSMMtube	normal	542	1686	1354	6835	1.32021e-45	1.71627e-44
			NH-A	normal	579	1686	1456	6835	2.50449e-48	3.25584e-47
			NHDF-Ad	normal	614	1686	1669	6835	2.98031e-38	3.8744e-37
			NHEK	normal	514	1686	1395	6835	7.31216e-31	9.50581e-30
			NHLF	normal	576	1686	1511	6835	7.18194e-41	9.33652e-40
			K562	cancer	514	1686	1472	6835	4.17339e-24	5.4254e-23
			HeLa-S3	cancer	563	1686	1458	6835	8.77818e-42	1.14116e-40
			HepG2	cancer	463	1686	1130	6835	4.98515e-41	6.48069e-40
			Dnd41	cancer	563	1686	1591	6835	9.92021e-29	1.28963e-27
H3K36me3	HIR	5'CGIs	HUVEC	normal	669	1535	6558	15680	0.0672103	0.873734
			CD14+	normal	519	1535	4950	15680	0.0221887	0.288453
			HMEC	normal	660	1535	6669	15680	0.338734	1
			HSMM	normal	848	1535	8023	15680	0.000343315	0.00446309
			HSMMtube	normal	677	1535	6641	15680	0.0684238	0.88951
			NH-A	normal	613	1535	5938	15680	0.0375348	0.487952
			NHDF-Ad	normal	748	1535	7065	15680	0.00108231	0.01407
			NHEK	normal	769	1535	7533	15680	0.0423819	0.550965
			NHLF	normal	769	1535	7437	15680	0.0128821	0.167468
			K562	cancer	784	1535	6949	15680	9.51128e-09	1.23647e-07
			HeLa-S3	cancer	735	1535	6665	15680	3.45783e-06	4.49519e-05
			HepG2	cancer	668	1535	6288	15680	0.00190983	0.0248278
			Dnd41	cancer	818	1535	7612	15680	4.04307e-05	0.0005256
		Intragenic CGIs	HUVEC	normal	86	235	1280	3094	0.930798	1
			CD14+	normal	64	235	1188	3094	0.999875	1
			HMEC	normal	85	235	1232	3094	0.868747	1
			HSMM	normal	100	235	1436	3094	0.878325	1
			HSMMtube	normal	107	235	1577	3094	0.952245	1
			NH-A	normal	76	235	1056	3094	0.700477	1
			NHDF-Ad	normal	86	235	1250	3094	0.878795	1
			NHEK	normal	90	235	1338	3094	0.936758	1
			NHLF	normal	91	235	1495	3094	0.998681	1
			K562	cancer	62	235	1044	3094	0.992815	1
			HeLa-S3	cancer	92	235	1119	3094	0.144615	1
			HepG2	cancer	91	235	1313	3094	0.870865	1
			Dnd41	cancer	84	235	1301	3094	0.976082	1
		3' CGIs	HUVEC	normal	77	143	770	1806	0.00188522	0.0245079
			CD14+	normal	63	143	662	1806	0.0234358	0.304666
			HMEC	normal	77	143	736	1806	0.000363765	0.00472894
			HSMM	normal	75	143	854	1806	0.0845917	1
			HSMMtube	normal	80	143	861	1806	0.0157662	0.20496
			NH-A	normal	65	143	608	1806	0.000841661	0.0109416
			NHDF-Ad	normal	73	143	754	1806	0.00766958	0.0997046
			NHEK	normal	71	143	828	1806	0.149517	1
			NHLF	normal	77	143	876	1806	0.0779558	1
			K562	cancer	61	143	630	1806	0.0178005	0.231406
			HeLa-S3	cancer	64	143	643	1806	0.00728757	0.0947384
			HepG2	cancer	72	143	679	1806	0.000441824	0.00574371
			Dnd41	cancer	71	143	771	1806	0.0332471	0.432212
		Intergenic CGIs	HUVEC	normal	59	509	678	6835	0.0846984	1
			CD14+	normal	56	509	605	6835	0.0347104	0.451235
			HMEC	normal	67	509	791	6835	0.109273	1
			HSMM	normal	100	509	1177	6835	0.0602383	0.783097
			HSMMtube	normal	83	509	873	6835	0.00654696	0.0851104
			NH-A	normal	58	509	600	6835	0.0145363	0.188971
			NHDF-Ad	normal	72	509	818	6835	0.0525392	0.68301
			NHEK	normal	79	509	898	6835	0.0448824	0.583471
			NHLF	normal	86	509	1026	6835	0.0978383	1
			K562	cancer	93	509	846	6835	2.50286e-05	0.000325372
			HeLa-S3	cancer	73	509	814	6835	0.0359458	0.467296
			HepG2	cancer	68	509	737	6835	0.0240106	0.312138
			Dnd41	cancer	85	509	957	6835	0.0315713	0.410427
	5LSR	5'CGIs	HUVEC	normal	104	233	6558	15680	0.172649	1
			CD14+	normal	84	233	4950	15680	0.0613567	0.797636
			HMEC	normal	106	233	6669	15680	0.161546	1
			HSMM	normal	129	233	8023	15680	0.0871797	1
			HSMMtube	normal	101	233	6641	15680	0.352347	1
			NH-A	normal	101	233	5938	15680	0.0363741	0.472863
			NHDF-Ad	normal	127	233	7065	15680	0.00144857	0.0188314
			NHEK	normal	120	233	7533	15680	0.129029	1
			NHLF	normal	122	233	7437	15680	0.0566141	0.735983
			K562	cancer	133	233	6949	15680	3.13711e-05	0.000407825
			HeLa-S3	cancer	138	233	6665	15680	8.40714e-08	1.09293e-06
			HepG2	cancer	112	233	6288	15680	0.00540957	0.0703244
			Dnd41	cancer	127	233	7612	15680	0.0287003	0.373105
		Intragenic CGIs	HUVEC	normal	13	19	1280	3094	0.0043389	0.0564057
			CD14+	normal	11	19	1188	3094	0.0248528	0.323087
			HMEC	normal	9	19	1232	3094	0.18099	1
			HSMM	normal	13	19	1436	3094	0.0148091	0.192518
			HSMMtube	normal	13	19	1577	3094	0.0378433	0.491963
			NH-A	normal	12	19	1056	3094	0.00232482	0.0302227
			NHDF-Ad	normal	13	19	1250	3094	0.00333922	0.0434098
			NHEK	normal	12	19	1338	3094	0.0236055	0.306871
			NHLF	normal	13	19	1495	3094	0.0223355	0.290362
			K562	cancer	8	19	1044	3094	0.154605	1
			HeLa-S3	cancer	12	19	1119	3094	0.00420332	0.0546432
			HepG2	cancer	13	19	1313	3094	0.00572929	0.0744808
			Dnd41	cancer	10	19	1301	3094	0.12144	1
		3' CGIs	HUVEC	normal	4	17	770	1806	0.914714	1
			CD14+	normal	4	17	662	1806	0.807536	1
			HMEC	normal	6	17	736	1806	0.577857	1
			HSMM	normal	7	17	854	1806	0.601614	1
			HSMMtube	normal	4	17	861	1806	0.962937	1
			NH-A	normal	3	17	608	1806	0.876651	1
			NHDF-Ad	normal	3	17	754	1806	0.966504	1
			NHEK	normal	6	17	828	1806	0.734533	1
			NHLF	normal	5	17	876	1806	0.910792	1
			K562	cancer	7	17	630	1806	0.208743	1
			HeLa-S3	cancer	6	17	643	1806	0.401363	1
			HepG2	cancer	10	17	679	1806	0.0209701	0.272612
			Dnd41	cancer	7	17	771	1806	0.447979	1
		Intergenic CGIs	HUVEC	normal	13	65	678	6835	0.00394668	0.0513068
			CD14+	normal	5	65	605	6835	0.520344	1
			HMEC	normal	5	65	791	6835	0.779037	1
			HSMM	normal	16	65	1177	6835	0.0451301	0.586691
			HSMMtube	normal	6	65	873	6835	0.741106	1
			NH-A	normal	4	65	600	6835	0.686376	1
			NHDF-Ad	normal	8	65	818	6835	0.374187	1
			NHEK	normal	8	65	898	6835	0.487839	1
			NHLF	normal	7	65	1026	6835	0.779964	1
			K562	cancer	4	65	846	6835	0.918251	1
			HeLa-S3	cancer	5	65	814	6835	0.802509	1
			HepG2	cancer	4	65	737	6835	0.84441	1
			Dnd41	cancer	8	65	957	6835	0.569156	1
	CE	5'CGIs	HUVEC	normal	4076	8782	6558	15680	4.75127e-40	6.17665e-39
			CD14+	normal	3025	8782	4950	15680	7.66276e-19	9.96159e-18
			HMEC	normal	4138	8782	6669	15680	7.80217e-40	1.01428e-38
			HSMM	normal	4994	8782	8023	15680	6.16056e-59	8.00873e-58
			HSMMtube	normal	4104	8782	6641	15680	1.65483e-36	2.15128e-35
			NH-A	normal	3729	8782	5938	15680	1.80895e-41	2.35163e-40
			NHDF-Ad	normal	4479	8782	7065	15680	1.06464e-64	1.38403e-63
			NHEK	normal	4684	8782	7533	15680	3.02375e-51	3.93087e-50
			NHLF	normal	4653	8782	7437	15680	2.91172e-56	3.78523e-55
			K562	cancer	4335	8782	6949	15680	2.68729e-47	3.49348e-46
			HeLa-S3	cancer	4211	8782	6665	15680	2.54633e-55	3.31022e-54
			HepG2	cancer	3903	8782	6288	15680	1.65315e-36	2.14909e-35
			Dnd41	cancer	4723	8782	7612	15680	4.25117e-50	5.52652e-49
		Intragenic CGIs	HUVEC	normal	590	1284	1280	3094	5.67699e-06	7.38009e-05
			CD14+	normal	505	1284	1188	3094	0.174477	1
			HMEC	normal	590	1284	1232	3094	1.84719e-09	2.40135e-08
			HSMM	normal	648	1284	1436	3094	6.01933e-05	0.000782512
			HSMMtube	normal	704	1284	1577	3094	0.000128638	0.0016723
			NH-A	normal	494	1284	1056	3094	7.78048e-06	0.000101146
			NHDF-Ad	normal	570	1284	1250	3094	6.03955e-05	0.000785141
			NHEK	normal	612	1284	1338	3094	1.26114e-05	0.000163948
			NHLF	normal	677	1284	1495	3094	1.53221e-05	0.000199188
			K562	cancer	473	1284	1044	3094	0.000966049	0.0125586
			HeLa-S3	cancer	529	1284	1119	3094	3.99655e-07	5.19551e-06
			HepG2	cancer	550	1284	1313	3094	0.339311	1
			Dnd41	cancer	565	1284	1301	3094	0.0293311	0.381304
		3' CGIs	HUVEC	normal	420	911	770	1806	0.0011244	0.0146172
			CD14+	normal	353	911	662	1806	0.0279649	0.363543
			HMEC	normal	408	911	736	1806	0.000178937	0.00232618
			HSMM	normal	469	911	854	1806	0.000130139	0.0016918
			HSMMtube	normal	475	911	861	1806	5.14618e-05	0.000669003
			NH-A	normal	341	911	608	1806	0.000260584	0.00338759
			NHDF-Ad	normal	418	911	754	1806	0.000133994	0.00174192
			NHEK	normal	463	911	828	1806	7.3575e-06	9.56475e-05
			NHLF	normal	485	911	876	1806	1.97186e-05	0.000256341
			K562	cancer	343	911	630	1806	0.00554419	0.0720745
			HeLa-S3	cancer	357	911	643	1806	0.00055535	0.00721955
			HepG2	cancer	377	911	679	1806	0.00033387	0.00434031
			Dnd41	cancer	411	911	771	1806	0.0158014	0.205418
		Intergenic CGIs	HUVEC	normal	303	1686	678	6835	6.48814e-34	8.43459e-33
			CD14+	normal	227	1686	605	6835	5.9373e-14	7.71849e-13
			HMEC	normal	329	1686	791	6835	1.58668e-29	2.06268e-28
			HSMM	normal	467	1686	1177	6835	5.79586e-37	7.53462e-36
			HSMMtube	normal	347	1686	873	6835	1.08307e-26	1.40799e-25
			NH-A	normal	266	1686	600	6835	6.48575e-29	8.43148e-28
			NHDF-Ad	normal	354	1686	818	6835	2.53583e-36	3.29658e-35
			NHEK	normal	373	1686	898	6835	1.14048e-33	1.48262e-32
			NHLF	normal	428	1686	1026	6835	7.79551e-40	1.01342e-38
			K562	cancer	341	1686	846	6835	1.52941e-27	1.98823e-26
			HeLa-S3	cancer	336	1686	814	6835	1.95639e-29	2.5433e-28
			HepG2	cancer	302	1686	737	6835	1.19472e-25	1.55314e-24
			Dnd41	cancer	364	1686	957	6835	8.88764e-24	1.15539e-22
