# Supplementary material for: CpG islands under selective pressure are enriched with H3K4me3, H3K27ac and H3K36me3 histone modifications
Source: BMC Evol Biol. 2013 Jul 10;13:145. doi: 10.1186/1471-2148-13-145 (PMC3711888; doi:10.1186/1471-2148-13-145)
Supplement: Additional file 23: Table S4 — Raw data used to calculate CGIs enriched with H3K4me3, H3K27ac and H3K36me3 in different cell lines according to the CGIs evolutionary model. [file 1471-2148-13-145-S23.xls]

## Sheet: Sheet1
Histone mark	Signature of selective pressure	CGIs according to evolutionary model	Cell lines	Category	No.of CGIs with peaks under sel pressure (k)	No.of CGIs under sel pressure (n)	No. of CGIs with peaks (M)	Total no. of CGIs (N)	Hypergeometric P-value	bonferroni P-value
H3K4me3	HIR	Hypodeaminated CGIs	HUVEC	normal	731	907	6957	9091	0.000833626	0.0108371
			CD14+	normal	720	907	6935	9091	0.00861877	0.112044
			HMEC	normal	735	907	7063	9091	0.00426321	0.0554217
			HSMM	normal	766	907	7317	9091	0.000487454	0.0063369
			HSMMtube	normal	717	907	7007	9091	0.0615286	0.799872
			NH_A	normal	737	907	7158	9091	0.0217721	0.283038
			NHDF_Ad	normal	718	907	6952	9091	0.0189964	0.246953
			NHEK	normal	756	907	7254	9091	0.00179996	0.0233995
			NHLF	normal	715	907	6910	9091	0.0153679	0.199783
			K562	cancer	632	907	6002	9091	0.00608998	0.0791697
			HeLaS3	cancer	621	907	5934	9091	0.0146957	0.191044
			HepG2	cancer	703	907	6754	9091	0.0081712	0.106226
			Dnd41	cancer	551	907	5169	9091	0.00558547	0.0726111
		BGC CGIs	HUVEC	normal	129	345	1204	4782	6.39756e-08	8.31683e-07
			CD14+	normal	131	345	1341	4782	1.27091e-05	0.000165219
			HMEC	normal	122	345	1162	4782	6.09558e-07	7.92426e-06
			HSMM	normal	135	345	1370	4782	5.1028e-06	6.63363e-05
			HSMMtube	normal	125	345	1294	4782	4.09318e-05	0.000532113
			NH_A	normal	124	345	1203	4782	1.3586e-06	1.76618e-05
			NHDF_Ad	normal	134	345	1220	4782	5.2808e-09	6.86504e-08
			NHEK	normal	128	345	1259	4782	1.83384e-06	2.38399e-05
			NHLF	normal	117	345	1174	4782	1.84317e-05	0.000239612
			K562	cancer	113	345	1112	4782	1.06848e-05	0.000138902
			HeLaS3	cancer	126	345	1286	4782	1.78431e-05	0.000231961
			HepG2	cancer	128	345	1302	4782	1.21645e-05	0.000158139
			Dnd41	cancer	103	345	853	4782	4.34597e-09	5.64977e-08
	5LSR	Hypodeaminated CGIs	HUVEC	normal	108	138	6957	9091	0.283012	1
			CD14+	normal	102	138	6935	9091	0.715888	1
			HMEC	normal	109	138	7063	9091	0.324192	1
			HSMM	normal	117	138	7317	9091	0.0785141	1
			HSMMtube	normal	114	138	7007	9091	0.0448436	0.582967
			NH_A	normal	109	138	7158	9091	0.437416	1
			NHDF_Ad	normal	113	138	6952	9091	0.0500773	0.651004
			NHEK	normal	112	138	7254	9091	0.310684	1
			NHLF	normal	106	138	6910	9091	0.379269	1
			K562	cancer	83	138	6002	9091	0.914782	1
			HeLaS3	cancer	83	138	5934	9091	0.881381	1
			HepG2	cancer	97	138	6754	9091	0.838183	1
			Dnd41	cancer	75	138	5169	9091	0.697099	1
		BGC CGIs	HUVEC	normal	9	28	1204	4782	0.142858	1
			CD14+	normal	6	28	1341	4782	0.708068	1
			HMEC	normal	8	28	1162	4782	0.221869	1
			HSMM	normal	9	28	1370	4782	0.262014	1
			HSMMtube	normal	10	28	1294	4782	0.10857	1
			NH_A	normal	7	28	1203	4782	0.407707	1
			NHDF_Ad	normal	10	28	1220	4782	0.0763598	0.992677
			NHEK	normal	8	28	1259	4782	0.304875	1
			NHLF	normal	8	28	1174	4782	0.231545	1
			K562	cancer	6	28	1112	4782	0.485857	1
			HeLaS3	cancer	8	28	1286	4782	0.329635	1
			HepG2	cancer	8	28	1302	4782	0.344566	1
			Dnd41	cancer	6	28	853	4782	0.220868	1
	CE	Hypodeaminated CGIs	HUVEC	normal	3913	4881	6957	9091	4.90424e-19	6.37551e-18
			CD14+	normal	3851	4881	6935	9091	1.25579e-10	1.63252e-09
			HMEC	normal	3974	4881	7063	9091	1.734e-20	2.25421e-19
			HSMM	normal	4119	4881	7317	9091	2.10061e-24	2.73079e-23
			HSMMtube	normal	3986	4881	7007	9091	1.59311e-29	2.07105e-28
			NH_A	normal	4012	4881	7158	9091	1.72699e-18	2.24509e-17
			NHDF_Ad	normal	3877	4881	6952	9091	3.50569e-13	4.55739e-12
			NHEK	normal	4055	4881	7254	9091	1.99612e-17	2.59495e-16
			NHLF	normal	3872	4881	6910	9091	6.47051e-16	8.41167e-15
			K562	cancer	3373	4881	6002	9091	1.02875e-11	1.33738e-10
			HeLaS3	cancer	3418	4881	5934	9091	4.88482e-25	6.35027e-24
			HepG2	cancer	3820	4881	6754	9091	4.78224e-21	6.21691e-20
			Dnd41	cancer	2994	4881	5169	9091	6.23591e-21	8.10668e-20
		BGC CGIs	HUVEC	normal	438	1338	1204	4782	5.89303e-14	7.66094e-13
			CD14+	normal	454	1338	1341	4782	9.32237e-09	1.21191e-07
			HMEC	normal	418	1338	1162	4782	2.59228e-12	3.36996e-11
			HSMM	normal	472	1338	1370	4782	1.69267e-10	2.20047e-09
			HSMMtube	normal	443	1338	1294	4782	2.69222e-09	3.49989e-08
			NH_A	normal	428	1338	1203	4782	9.06431e-12	1.17836e-10
			NHDF_Ad	normal	418	1338	1220	4782	9.05413e-09	1.17704e-07
			NHEK	normal	446	1338	1259	4782	5.42891e-12	7.05758e-11
			NHLF	normal	417	1338	1174	4782	2.66274e-11	3.46156e-10
			K562	cancer	412	1338	1112	4782	1.63683e-14	2.12788e-13
			HeLaS3	cancer	448	1338	1286	4782	1.01595e-10	1.32073e-09
			HepG2	cancer	461	1338	1302	4782	1.99331e-12	2.59131e-11
			Dnd41	cancer	320	1338	853	4782	8.17756e-12	1.06308e-10
H3k27ac	HIR	Hypodeaminated CGIs	HUVEC	normal	562	907	5346	9091	0.0188695	0.245303
			CD14+	normal	534	907	5121	9091	0.047821	0.621673
			HMEC	normal	549	907	5298	9091	0.0685025	0.890532
			HSMM	normal	534	907	5148	9091	0.0698774	0.908406
			HSMMtube	normal	504	907	4982	9091	0.300404	1
			NH_A	normal	556	907	5288	9091	0.0198259	0.257736
			NHDF_Ad	normal	575	907	5632	9091	0.16347	1
			NHEK	normal	548	907	5335	9091	0.124198	1
			NHLF	normal	569	907	5446	9091	0.0305349	0.396954
			K562	cancer	557	907	5159	9091	0.00120223	0.0156291
			HeLaS3	cancer	561	907	5304	9091	0.0106603	0.138584
			HepG2	cancer	522	907	4831	9091	0.00220591	0.0286768
			Dnd41	cancer	558	907	5186	9091	0.00176595	0.0229573
		BGC CGIs	HUVEC	normal	117	345	985	4782	6.59454e-10	8.5729e-09
			CD14+	normal	121	345	1289	4782	0.00022656	0.00294528
			HMEC	normal	98	345	801	4782	5.80786e-09	7.55022e-08
			HSMM	normal	108	345	933	4782	1.91167e-08	2.48517e-07
			HSMMtube	normal	111	345	995	4782	9.53417e-08	1.23944e-06
			NH_A	normal	98	345	870	4782	4.56489e-07	5.93436e-06
			NHDF_Ad	normal	121	345	1165	4782	1.29121e-06	1.67858e-05
			NHEK	normal	99	345	892	4782	8.17166e-07	1.06232e-05
			NHLF	normal	109	345	1005	4782	6.13957e-07	7.98143e-06
			K562	cancer	116	345	971	4782	5.57968e-10	7.25358e-09
			HeLaS3	cancer	106	345	942	4782	1.33195e-07	1.73153e-06
			HepG2	cancer	91	345	824	4782	3.30451e-06	4.29586e-05
			Dnd41	cancer	141	345	1377	4782	2.20709e-07	2.86922e-06
	5LSR	Hypodeaminated CGIs	HUVEC	normal	88	138	5346	9091	0.0994857	1
			CD14+	normal	84	138	5121	9091	0.120714	1
			HMEC	normal	81	138	5298	9091	0.427491	1
			HSMM	normal	82	138	5148	9091	0.226076	1
			HSMMtube	normal	81	138	4982	9091	0.155651	1
			NH_A	normal	85	138	5288	9091	0.181833	1
			NHDF_Ad	normal	98	138	5632	9091	0.00976562	0.126953
			NHEK	normal	80	138	5335	9091	0.535547	1
			NHLF	normal	87	138	5446	9091	0.199408	1
			K562	cancer	74	138	5159	9091	0.746042	1
			HeLaS3	cancer	77	138	5304	9091	0.701113	1
			HepG2	cancer	70	138	4831	9091	0.687313	1
			Dnd41	cancer	75	138	5186	9091	0.712584	1
		BGC CGIs	HUVEC	normal	8	28	985	4782	0.103776	1
			CD14+	normal	11	28	1289	4782	0.0500656	0.650852
			HMEC	normal	7	28	801	4782	0.082873	1
			HSMM	normal	9	28	933	4782	0.033046	0.429598
			HSMMtube	normal	9	28	995	4782	0.0492445	0.640178
			NH_A	normal	7	28	870	4782	0.121137	1
			NHDF_Ad	normal	12	28	1165	4782	0.00879355	0.114316
			NHEK	normal	7	28	892	4782	0.135173	1
			NHLF	normal	6	28	1005	4782	0.37191	1
			K562	cancer	6	28	971	4782	0.336307	1
			HeLaS3	cancer	7	28	942	4782	0.17026	1
			HepG2	cancer	6	28	824	4782	0.195344	1
			Dnd41	cancer	13	28	1377	4782	0.0141647	0.184141
	CE	Hypodeaminated CGIs	HUVEC	normal	3092	4881	5346	9091	1.08388e-21	1.40904e-20
			CD14+	normal	2916	4881	5121	9091	7.06054e-13	9.17871e-12
			HMEC	normal	3069	4881	5298	9091	4.08598e-22	5.31178e-21
			HSMM	normal	3040	4881	5148	9091	3.87001e-32	5.03101e-31
			HSMMtube	normal	2953	4881	4982	9091	2.33654e-32	3.03751e-31
			NH_A	normal	3085	4881	5288	9091	4.02342e-26	5.23045e-25
			NHDF_Ad	normal	3212	4881	5632	9091	1.532e-16	1.99161e-15
			NHEK	normal	3076	4881	5335	9091	6.46477e-20	8.4042e-19
			NHLF	normal	3124	4881	5446	9091	3.82037e-18	4.96648e-17
			K562	cancer	2966	4881	5159	9091	3.47121e-17	4.51257e-16
			HeLaS3	cancer	3109	4881	5304	9091	2.81376e-29	3.65788e-28
			HepG2	cancer	2830	4881	4831	9091	8.986e-24	1.16818e-22
			Dnd41	cancer	2994	4881	5186	9091	2.14661e-19	2.79059e-18
		BGC CGIs	HUVEC	normal	368	1338	985	4782	2.08958e-13	2.71645e-12
			CD14+	normal	456	1338	1289	4782	3.40865e-12	4.43125e-11
			HMEC	normal	314	1338	801	4782	1.50824e-14	1.96072e-13
			HSMM	normal	345	1338	933	4782	8.66923e-12	1.127e-10
			HSMMtube	normal	366	1338	995	4782	3.50069e-12	4.55089e-11
			NH_A	normal	330	1338	870	4782	5.91482e-13	7.68927e-12
			NHDF_Ad	normal	418	1338	1165	4782	4.13689e-12	5.37795e-11
			NHEK	normal	332	1338	892	4782	9.48484e-12	1.23303e-10
			NHLF	normal	366	1338	1005	4782	1.78786e-11	2.32422e-10
			K562	cancer	371	1338	971	4782	2.68818e-15	3.49464e-14
			HeLaS3	cancer	365	1338	942	4782	3.68388e-16	4.78904e-15
			HepG2	cancer	331	1338	824	4782	2.6913e-17	3.4987e-16
			Dnd41	cancer	469	1338	1377	4782	1.55302e-09	2.01892e-08
H3K36me3	HIR	Hypodeaminated CGIs	HUVEC	normal	370	907	3612	9091	0.234017	1
			CD14+	normal	299	907	2750	9091	0.0283945	0.369129
			HMEC	normal	363	907	3702	9091	0.66087	1
			HSMM	normal	465	907	4497	9091	0.11927	1
			HSMMtube	normal	361	907	3630	9091	0.518084	1
			NH_A	normal	338	907	3260	9091	0.166704	1
			NHDF_Ad	normal	397	907	3833	9091	0.142562	1
			NHEK	normal	417	907	4154	9091	0.414611	1
			NHLF	normal	403	907	4029	9091	0.456648	1
			K562	cancer	426	907	3867	9091	0.00204039	0.0265251
			HeLaS3	cancer	402	907	3736	9091	0.0173544	0.225607
			HepG2	cancer	374	907	3435	9091	0.0111367	0.144777
			Dnd41	cancer	460	907	4143	9091	0.000470077	0.006111
		BGC CGIs	HUVEC	normal	125	345	1682	4782	0.31221	1
			CD14+	normal	115	345	1591	4782	0.463909	1
			HMEC	normal	129	345	1630	4782	0.080941	1
			HSMM	normal	153	345	1943	4782	0.0652074	0.847697
			HSMMtube	normal	140	345	1997	4782	0.656461	1
			NH_A	normal	103	345	1329	4782	0.170709	1
			NHDF_Ad	normal	132	345	1622	4782	0.0346787	0.450823
			NHEK	normal	148	345	1824	4782	0.0264417	0.343742
			NHLF	normal	140	345	1996	4782	0.653451	1
			K562	cancer	124	345	1489	4782	0.0205716	0.267431
			HeLaS3	cancer	124	345	1504	4782	0.0280934	0.365214
			HepG2	cancer	128	345	1686	4782	0.210546	1
			Dnd41	cancer	143	345	1915	4782	0.270525	1
	5LSR	Hypodeaminated CGIs	HUVEC	normal	54	138	3612	9091	0.520706	1
			CD14+	normal	43	138	2750	9091	0.367571	1
			HMEC	normal	45	138	3702	9091	0.970201	1
			HSMM	normal	75	138	4497	9091	0.107167	1
			HSMMtube	normal	56	138	3630	9091	0.401315	1
			NH_A	normal	48	138	3260	9091	0.566845	1
			NHDF_Ad	normal	66	138	3833	9091	0.0748362	0.972871
			NHEK	normal	59	138	4154	9091	0.729331	1
			NHLF	normal	63	138	4029	9091	0.342154	1
			K562	cancer	60	138	3867	9091	0.376061	1
			HeLaS3	cancer	66	138	3736	9091	0.0446607	0.580589
			HepG2	cancer	55	138	3435	9091	0.27483	1
			Dnd41	cancer	62	138	4143	9091	0.525789	1
		BGC CGIs	HUVEC	normal	14	28	1682	4782	0.0347679	0.451983
			CD14+	normal	12	28	1591	4782	0.101961	1
			HMEC	normal	14	28	1630	4782	0.0261471	0.339912
			HSMM	normal	18	28	1943	4782	0.00322152	0.0418798
			HSMMtube	normal	15	28	1997	4782	0.0726554	0.94452
			NH_A	normal	13	28	1329	4782	0.0102153	0.132799
			NHDF_Ad	normal	16	28	1622	4782	0.00325327	0.0422925
			NHEK	normal	15	28	1824	4782	0.0316394	0.411313
			NHLF	normal	15	28	1996	4782	0.0723393	0.940411
			K562	cancer	14	28	1489	4782	0.0110175	0.143227
			HeLaS3	cancer	14	28	1504	4782	0.0121607	0.158089
			HepG2	cancer	15	28	1686	4782	0.0144329	0.187628
			Dnd41	cancer	14	28	1915	4782	0.102705	1
	CE	Hypodeaminated CGIs	HUVEC	normal	2187	4881	3612	9091	5.41761e-27	7.04289e-26
			CD14+	normal	1623	4881	2750	9091	7.5676e-12	9.83788e-11
			HMEC	normal	2230	4881	3702	9091	1.00092e-25	1.30119e-24
			HSMM	normal	2665	4881	4497	9091	1.9947e-26	2.59311e-25
			HSMMtube	normal	2201	4881	3630	9091	7.81818e-28	1.01636e-26
			NH_A	normal	1986	4881	3260	9091	1.38899e-25	1.80569e-24
			NHDF_Ad	normal	2369	4881	3833	9091	1.03128e-40	1.34067e-39
			NHEK	normal	2502	4881	4154	9091	5.61927e-31	7.30505e-30
			NHLF	normal	2429	4881	4029	9091	6.7422e-30	8.76486e-29
			K562	cancer	2312	4881	3867	9091	3.71676e-24	4.83178e-23
			HeLaS3	cancer	2256	4881	3736	9091	3.37206e-27	4.38367e-26
			HepG2	cancer	2094	4881	3435	9091	6.72573e-28	8.74345e-27
			Dnd41	cancer	2525	4881	4143	9091	1.68554e-37	2.1912e-36
		BGC CGIs	HUVEC	normal	674	1338	1682	4782	2.54636e-42	3.31027e-41
			CD14+	normal	602	1338	1591	4782	1.2165e-26	1.58145e-25
			HMEC	normal	646	1338	1630	4782	1.23342e-37	1.60345e-36
			HSMM	normal	729	1338	1943	4782	4.06445e-34	5.28378e-33
			HSMMtube	normal	750	1338	1997	4782	5.39953e-36	7.01939e-35
			NH_A	normal	541	1338	1329	4782	3.20167e-33	4.16218e-32
			NHDF_Ad	normal	639	1338	1622	4782	5.89684e-36	7.6659e-35
			NHEK	normal	720	1338	1824	4782	1.0408e-43	1.35303e-42
			NHLF	normal	766	1338	1996	4782	5.08593e-42	6.6117e-41
			K562	cancer	566	1338	1489	4782	4.64748e-25	6.04172e-24
			HeLaS3	cancer	586	1338	1504	4782	5.35509e-30	6.96162e-29
			HepG2	cancer	618	1338	1686	4782	5.98677e-23	7.7828e-22
			Dnd41	cancer	716	1338	1915	4782	1.84076e-32	2.39299e-31
