# Supplementary material for: CpG islands under selective pressure are enriched with H3K4me3, H3K27ac and H3K36me3 histone modifications
Source: BMC Evol Biol. 2013 Jul 10;13:145. doi: 10.1186/1471-2148-13-145 (PMC3711888; doi:10.1186/1471-2148-13-145)
Supplement: Additional file 24: Table S5 — Lists number of PS genes that are present in each class defined by the possible presence of each signature of selection (“+” stands for presence, “-” stands for absence) and by the membership to DE set (“+” stands for belonging, “-” stands for not belonging). The exact Fisher’s test p-values are reported, highlighting the statistical significant ones. [file 1471-2148-13-145-S24.xls]

## Sheet: Human Chimp+Selection Signature
		Differentially expressed genes (DE)
Signatures of selective pressure		+	-	Fisher's test p-value
CE	+	1182	6254	0.000490402
	-	706	4417
HIR	+	207	983	0.00815687
	-	1681	9688
5SLR	+	36	178	0.19989
	-	1852	10493
Legend
CE+	Genes associated with CE signal
CE-	Genes not associated with CE signal
HIR+	Genes associated with HIR signal
HIR-	Genes not associated with HIR signal
5SLR+	Genes associated with 5SLR signal
5SLR-	Genes not associated with 5SLR signal
DE+	Differentially expressed genes between H. Sapiens and P. Troglodytes
DE-	Not differentially expressed genes between H. Sapiens and P. Troglodytes
