# Supplementary material for: CpG islands under selective pressure are enriched with H3K4me3, H3K27ac and H3K36me3 histone modifications
Source: BMC Evol Biol. 2013 Jul 10;13:145. doi: 10.1186/1471-2148-13-145 (PMC3711888; doi:10.1186/1471-2148-13-145)
Supplement: Additional file 25: Table S6 — Lists percentages of PS genes for classes defined by the possible presence of each signature of selection (“+” stands for presence, “-” stands for absence) and by the membership to DE set (“+” stands for belonging, “-” stands for not belonging). For each selection signature we give the p-value for the percentages of PS genes in case of DE + compared with DE - (p-values are reported on the same row), and in case of DE + considering the classes of genes under selection or not under selection (p-values are reported on the same column). The p-values are obtained by means of an exact Fisher’s test, highlighting the statistical significant values. [file 1471-2148-13-145-S25.xls]

## Sheet: Human Chimp+Signatures+Histone
	H3K4me3						H3K27ac						H3K36me3
			Differentially expressed genes (DE)						Differentially expressed genes (DE)						Differentially expressed genes (DE)
	Signatures of selective pressure		+	-	p-value		Signatures of selective pressure		+	-	p-value		Signatures of selective pressure		+	-	p-value
	CE	+	0.682741	0.70243	0.177537		CE	+	0.51692	0.573553	0.00034		CE	+	0.192047	0.18772	0.715332
		-	0.327195	0.277338				-	0.24221	0.230247				-	0.0538244	0.0590899
		p-value	1.39657e-51					p-value	1.4e-32					p-value	8.14e-19
	HIR	+	0.690821	0.716175	0.499463		HIR	+	0.507246	0.598169	0.0198579		HIR	+	0.183575	0.194303	0.771586
		-	0.532421	0.507225				-	0.402736	0.414533				-	0.135039	0.128406
		p-value	1.57358e-05					p-value	0.00445402					p-value	0.0706574
	5SLR	+	0.694444	0.797753	0.187937		5SLR	+	0.527778	0.735955	0.0167474		5SLR	+	0.0277778	0.179775	0.0209469
		-	0.546976	0.521872				-	0.411987	0.426284				-	0.142549	0.133708
		p-value	0.0910411					p-value	0.174417					p-value	0.050724
	Legend
	CE+	Genes associated with CE signal
	CE-	Genes not associated with CE signal
	HIR+	Genes associated with HIR signal
	HIR-	Genes not associated with HIR signal
	5SLR+	Genes associated with 5SLR signal
	5SLR-	Genes not associated with 5SLR signal
	DE+	Differentially expressed genes between H. Sapiens and P. Troglodytes
	DE-	Not differentially expressed genes between H. Sapiens and P. Troglodytes
